# Supplementary material for: Linking Antibodies Against Apolipoprotein A-1 to Metabolic Dysfunction-Associated Steatohepatitis in Mice
Source: Int J Mol Sci. 2024 Nov 5;25(22):11875. doi: 10.3390/ijms252211875 (PMC11594174; doi:10.3390/ijms252211875)
Supplement: Supplementary file 1 [file ijms-25-11875-s001.zip]

Archive with 1 entries (1 files):
- ijms-3261684-supplementary.pdf
